# Supplementary material for: The forgotten variable? Does the euthanasia method and sample storage condition influence an organisms transcriptome – a gene expression analysis on multiple tissues in pigs
Source: BMC Genomics. 2023 Dec 14;24:769. doi: 10.1186/s12864-023-09794-4 (PMC10720124; doi:10.1186/s12864-023-09794-4)
Supplement: Supplementary file 2 — Additional file 2: Fig. S2. Comparison of mean ‘Unique Alignment Percentage’ between different storage conditions. This figure illustrates the comparison of the mean ‘Unique Alignment Percentage’ across different storage conditions - RNAlater (RL) and LN2 (Liquid Nitrogen). The result of the post hoc analysis confirms significant differences between the two storage conditions, with the average ‘Unique Alignment Percentage’ for samples snap frozen in LN2 being significantly lower. In the figure, Ranges (bars) and means (dots) indicate the spread and the average values of the ‘Unique Alignment Percentage’ respectively. Groups carrying different superscript letters (a and b) and colours differ significantly (p < 0.05). [file 12864_2023_9794_MOESM2_ESM.xlsx]

## Sheet: Sheet1
Table S2: Detailed summary of samples used in the study, with RNA quality parameters as well as complete information of sequence alignment
Sample ID	Sample_name	Tissue type	Euthanasia Method	Storage Condition	260_230 ratio	260_280 ratio	RIN	RNA_Conc (ng/ul)	% Alignment	% GC	Million reads	Unique alignment	Aligned >1	Non aligned
GC112160	AnoxRL_Lv1	Liver	Anoxia	RL	2.04	2.14	8.7	1312	86.5	44	2	69.2	17.3	13.5
GC112161	AnoxRL_Lv2	Liver	Anoxia	RL	2.18	2.13	9.8	748.6	87.4	44	2.8	78.6	8.8	12.6
GC112162	AnoxRL_Lv3	Liver	Anoxia	RL	2.11	2.11	9.8	1576	87.2	42	3	72.5	14.6	12.9
GC112163	AnoxRL_Lv4	Liver	Anoxia	RL	1.66	2.14	10	1162	85.2	43	1.9	70.2	15	14.8
GC112164	AnoxLN_Lv1	Liver	Anoxia	LN2	1.84	2.12	NA	720.5	83.3	43	2.6	64	19.3	16.7
GC112165	AnoxLN_Lv2	Liver	Anoxia	LN2	1.98	2.07	9.2	581.7	85	41	2.5	70.8	14.3	15
GC112166	AnoxLN_Lv3	Liver	Anoxia	LN2	1.53	2.08	9.5	488.3	86.1	43	3.1	72	14.1	13.9
GC112167	AnoxLN_Lv4	Liver	Anoxia	LN2	2	2.11	9.2	1344	87.3	44	2.9	73	14.4	12.7
GC112168	T61RL_Lv1	Liver	T-61	RL	1.83	2.12	10	727.9	86.3	43	3.5	70.2	16.1	13.7
GC112169	T61RL_Lv2	Liver	T-61	RL	2.14	2.08	9.8	569.1	87.6	43	3	81.8	5.8	12.4
GC112170	T61RL_Lv3	Liver	T-61	RL	1.13	2.11	10	314.8	86.3	43	3.1	73.4	12.9	13.7
GC112171	T61RL_Lv4	Liver	T-61	RL	1.73	2.08	9.8	535.6	85.1	44	2.7	70.9	14.2	14.9
GC112172	T61LN_Lv1	Liver	T-61	LN2	2.15	2.09	8.4	1653	84	42	2.7	66	18	16
GC112173	T61LN_Lv2	Liver	T-61	LN2	2.04	2.09	NA	243.5	85.5	43	3	70.1	15.4	14.5
GC112174	T61LN_Lv3	Liver	T-61	LN2	2.18	2.1	9.6	580	86.8	42	2.7	69.2	17.5	13.2
GC112175	T61LN_Lv4	Liver	T-61	LN2	2	2.08	8.2	857.9	85.2	43	3.1	70.1	15.1	14.8
GC112176	AnoxRL_Hyp1	Hypothalamus	Anoxia	RL	2.18	2.09	7.5	857.9	83.7	41	2.8	71.3	12.4	16.3
GC112177	AnoxRL_Hyp2	Hypothalamus	Anoxia	RL	2.17	2.11	8.7	359.3	84.9	43	2.7	66.2	18.7	15.1
GC112178	AnoxRL_Hyp3	Hypothalamus	Anoxia	RL	1.99	2.1	8.3	224.9	82.9	44	2.7	64.9	18	17.1
GC112179	AnoxRL_Hyp4	Hypothalamus	Anoxia	RL	2.07	2.08	9.1	208.8	84.5	42	3.2	66.6	17.9	15.5
GC112180	AnoxLN_Hyp1	Hypothalamus	Anoxia	LN2	2.11	2.16	6.6	561.4	82.9	42	2.4	66.4	16.5	17.1
GC112181	AnoxLN_Hyp2	Hypothalamus	Anoxia	LN2	2.05	2.1	7.6	224.5	84.7	43	2.7	68	16.7	15.3
GC112182	AnoxLN_Hyp3	Hypothalamus	Anoxia	LN2	2.01	2.16	7.2	466.5	83.4	43	2.6	66.2	17.2	16.6
GC112183	AnoxLN_Hyp4	Hypothalamus	Anoxia	LN2	1.7	2.14	6.5	295.3	82.3	43	2.6	67.4	15	17.7
GC112184	T61RL_Hyp1	Hypothalamus	T-61	RL	2.21	2.1	8.6	501.2	84.5	42	3.2	72.2	12.3	15.5
GC112185	T61RL_Hyp2	Hypothalamus	T-61	RL	1.52	2.09	9.3	366.7	84.7	42	3.1	67.3	17.4	15.3
GC112186	T61RL_Hyp3	Hypothalamus	T-61	RL	2.08	2.11	8.2	284.8	84.6	42	3.7	66.8	17.8	15.5
GC112187	T61RL_Hyp4	Hypothalamus	T-61	RL	2.16	2.08	7.6	320.2	84.2	43	3.2	65.2	19.1	15.8
GC112188	T61LN_Hyp1	Hypothalamus	T-61	LN2	2.19	2.11	5	633.9	83.2	43	3.3	68.2	15	16.8
GC112189	T61LN_Hyp2	Hypothalamus	T-61	LN2	1.67	2.1	7.6	275.8	84	42	3.6	68.6	15.4	16.1
GC112190	T61LN_Hyp3	Hypothalamus	T-61	LN2	2.04	2.15	7.7	348.6	85.6	42	3.1	66	19.6	14.5
GC112191	T61LN_Hyp4	Hypothalamus	T-61	LN2	2.14	2.11	5.4	1186	84.8	44	2.9	69.5	15.3	15.2
GC112192	AnoxRL_Lg1	Lungs	Anoxia	RL	2.24	2.14	9.9	1102	85.5	44	3.1	77.5	8	14.5
GC112193	AnoxRL_Lg2	Lungs	Anoxia	RL	2.27	2.12	9.7	868	85.4	44	3.1	74.6	10.7	14.7
GC112194	AnoxRL_Lg3	Lungs	Anoxia	RL	1.52	2.13	10	954.8	83.7	42	2.7	72.8	10.9	16.3
GC112195	AnoxRL_Lg4	Lungs	Anoxia	RL	2.11	2.08	9.6	363.4	84.8	44	2.5	74	10.8	15.2
GC112196	AnoxLN_Lg1	Lungs	Anoxia	LN2	2.18	2.13	8.9	644.3	84.7	44	2.9	73.9	10.8	15.4
GC112197	AnoxLN_Lg2	Lungs	Anoxia	LN2	1.94	2.13	9.2	563.3	84.8	45	3.3	73.3	11.5	15.2
GC112198	AnoxLN_Lg3	Lungs	Anoxia	LN2	1.61	2.14	9.7	155.6	85.3	45	2.9	75.2	10.1	14.8
GC112199	AnoxLN_Lg4	Lungs	Anoxia	LN2	2.25	2.13	7.5	799.1	85.4	44	2.8	74	11.3	14.7
GC112200	T61RL_Lg1	Lungs	T-61	RL	1.69	2.11	9.8	744.1	83.1	43	2.3	75.4	7.7	16.9
GC112201	T61RL_Lg2	Lungs	T-61	RL	2.03	2.09	9.6	225	84.1	44	2.6	74.6	9.5	15.9
GC112202	T61RL_Lg3	Lungs	T-61	RL	2.29	2.1	9.8	293.5	83.7	44	2.6	75.7	8	16.3
GC112203	T61RL_Lg4	Lungs	T-61	RL	0.81	2.14	9.8	460.8	83.4	45	3.1	75.4	8	16.6
GC112204	T61LN_Lg1	Lungs	T-61	LN2	2.21	2.08	9.4	723.6	83	41	3.6	75.3	7.7	17
GC112205	T61LN_Lg2	Lungs	T-61	LN2	1.74	2.12	NA	253.1	82.5	46	2.8	67.7	14.8	17.5
GC112206	T61LN_Lg3	Lungs	T-61	LN2	2.22	2.13	9.5	408	85.3	45	2.5	72.6	12.7	14.7
GC112207	AnoxRL_Pit1	Pituitary	Anoxia	RL	1.95	2.12	7.3	686.4	85	44	2.8	71.2	13.9	15
GC112208	AnoxRL_Pit2	Pituitary	Anoxia	RL	1.91	2.14	9.5	557.6	83.3	43	3.1	70.8	12.5	16.8
GC112209	AnoxRL_Pit3	Pituitary	Anoxia	RL	2.14	2.08	9	564.3	84.9	44	3.2	72.6	12.3	15.1
GC112210	AnoxRL_Pit4	Pituitary	Anoxia	RL	2.25	2.08	8.9	665.5	85.1	44	3.3	73.5	11.6	14.9
GC112211	AnoxRL_Pit5	Pituitary	Anoxia	RL	2.18	2.08	9	1080	85.3	44	2.8	71.9	13.4	14.7
GC112212	AnoxRL_Pit6	Pituitary	Anoxia	RL	2.3	2.1	9.1	1083	84	44	3.7	74.3	9.6	16
GC112213	T61RL_Pit1	Pituitary	T-61	RL	2.19	2.09	8.9	1429	85.6	44	3.1	74	11.6	14.4
GC112214	T61RL_Pit2	Pituitary	T-61	RL	2.19	2.07	8.9	692	85.5	44	2.8	72.9	12.6	14.5
GC112215	T61RL_Pit3	Pituitary	T-61	RL	1.98	2.08	9	749.2	86.4	44	2.5	75	11.4	13.7
GC112216	T61RL_Pit4	Pituitary	T-61	RL	2.25	2.12	10	837	86	44	2.6	74.5	11.6	14
GC112217	T61RL_Pit5	Pituitary	T-61	RL	2.06	2.09	9.1	774.8	85.9	42	2.4	76	9.9	14.1
GC112218	T61RL_Pit6	Pituitary	T-61	RL	2.23	2.08	9.3	1601	86.1	43	3.2	74.8	11.4	13.9
NA: RIN value couldn’t be determined for these samples for reasons unknown. However, there were no issues with the sequencing quality.
