# Supplementary material for: The forgotten variable? Does the euthanasia method and sample storage condition influence an organisms transcriptome – a gene expression analysis on multiple tissues in pigs
Source: BMC Genomics. 2023 Dec 14;24:769. doi: 10.1186/s12864-023-09794-4 (PMC10720124; doi:10.1186/s12864-023-09794-4)
Supplement: Supplementary file 3 — Additional file 3: Table S1. Results of analysis of variance (One Way ANOVA) for ‘Unique Alignment’ of reads to reference genome, according to different sources of variation. [file 12864_2023_9794_MOESM3_ESM.xlsx]

## Sheet: Sheet1
Table S3: List of differentially expressed genes ((LFC>= |0.5 - 2.0|, padj <= 0.1), detected on comparison of storage methods (RL vs LN2) in hypothalamus tissues
baseMean	log2FoldChange	lfcSE	stat	pvalue	padj	ensembl_gene	gene_symbol
63.7249	-2.205	0.667274	-3.30448	0.0009515	0.030166	ENSSSCG00000011277	CCK
20.2318	-1.65707	0.443744	-3.73429	0.0001882	0.011076	ENSSSCG00000034635	DOC2A
20.0221	-1.46083	0.440179	-3.31872	0.0009043	0.029339	ENSSSCG00000015399	SEMA3E
42.7225	-1.20628	0.329794	-3.65767	0.0002545	0.013593	ENSSSCG00000009883	RPH3A
21.0356	-1.19357	0.445576	-2.67871	0.0073907	0.099832	ENSSSCG00000036078	KCNJ3
19.6843	-1.19009	0.367411	-3.23914	0.0011989	0.035423	ENSSSCG00000009520	ZIC2
46.3539	-1.12679	0.307943	-3.65907	0.0002531	0.013593	ENSSSCG00000011766	PEX5L
22.7627	-1.12448	0.249483	-4.50723	6.568e-06	0.001232	ENSSSCG00000034557	NA
30.5997	-1.10814	0.362019	-3.06099	0.0022061	0.049891	ENSSSCG00000002684	CDH13
18.7059	-1.08997	0.362232	-3.00904	0.0026207	0.053993	ENSSSCG00000016160	ERBB4
41.946	-1.0739	0.270809	-3.96552	7.324e-05	0.006278	ENSSSCG00000007000	FAT1
41.6153	-1.05594	0.197556	-5.34503	9.04e-08	4.18e-05	ENSSSCG00000040060	APEX1
69.441	-1.01869	0.257868	-3.95045	7.801e-05	0.006605	ENSSSCG00000032531	SMG1
64.0315	-1.00732	0.325261	-3.09695	0.0019552	0.046733	ENSSSCG00000002262	SV2B
87.3596	-1.00413	0.330551	-3.03776	0.0023835	0.051876	ENSSSCG00000014053	SNCB
28.2994	-0.982438	0.336957	-2.91562	0.0035498	0.065899	ENSSSCG00000005641	DNM1
27.2797	-0.975348	0.31518	-3.09457	0.001971	0.046733	ENSSSCG00000008919	EPHA5
17.5551	-0.966021	0.309455	-3.12169	0.0017982	0.044315	ENSSSCG00000015850	DUSP4
28.6652	-0.957896	0.318772	-3.00496	0.0026562	0.054241	ENSSSCG00000012002	ROBO2
41.9562	-0.936917	0.20482	-4.57434	4.777e-06	0.001005	ENSSSCG00000009485	SLITRK1
17.5252	-0.923932	0.251841	-3.66871	0.0002438	0.013327	ENSSSCG00000014999	KBTBD3
102.441	-0.911885	0.306493	-2.97523	0.0029277	0.058078	ENSSSCG00000005130	ELAVL2
19.1155	-0.900399	0.279509	-3.22136	0.0012758	0.037063	ENSSSCG00000009106	PDE5A
29.9427	-0.892752	0.296964	-3.00626	0.0026448	0.054168	ENSSSCG00000028538	RLIM
22.2982	-0.887804	0.267778	-3.31545	0.000915	0.029547	ENSSSCG00000037655	GABPA
32.858	-0.868601	0.253043	-3.43262	0.0005978	0.023717	ENSSSCG00000000784	LRRK2
23.4125	-0.853977	0.268564	-3.17979	0.0014738	0.040128	ENSSSCG00000006911	TGFBR3
32.565	-0.848045	0.313048	-2.709	0.0067487	0.095712	ENSSSCG00000015515	BRINP2
54.7583	-0.841497	0.202345	-4.15872	3.2e-05	0.003703	ENSSSCG00000006342	UHMK1
23.7527	-0.840966	0.248961	-3.3779	0.0007304	0.026276	ENSSSCG00000034167	SLC5A3
27.6602	-0.823616	0.233599	-3.52577	0.0004222	0.019545	ENSSSCG00000004044	IGF2R
818.198	-0.796706	0.147835	-5.38917	7.078e-08	3.78e-05	ENSSSCG00000002639	TUBB3
21.2185	-0.792943	0.232676	-3.40792	0.0006546	0.024435	ENSSSCG00000005002	MDGA2
33.3189	-0.791027	0.272508	-2.90277	0.0036988	0.067095	ENSSSCG00000006987	SLC7A2
28.9023	-0.789623	0.261378	-3.021	0.0025194	0.053309	ENSSSCG00000016349	NDUFA10
233.718	-0.787755	0.173017	-4.55306	5.287e-06	0.001049	ENSSSCG00000037534	OPCML
33.3713	-0.776333	0.232062	-3.34537	0.0008217	0.02867	ENSSSCG00000010814	ESRRG
21.67	-0.776005	0.270808	-2.86552	0.0041632	0.070673	ENSSSCG00000015697	CCNT2
23.5482	-0.772297	0.267756	-2.88434	0.0039224	0.068796	ENSSSCG00000027002	KLHL32
40.9642	-0.771985	0.284582	-2.7127	0.0066738	0.095154	ENSSSCG00000011740	SERPINI1
24.7973	-0.766189	0.265509	-2.88574	0.003905	0.068796	ENSSSCG00000026196	FAM13A
53.6574	-0.7654	0.255665	-2.99376	0.0027556	0.055942	ENSSSCG00000020813	FAM20C
106.312	-0.764549	0.157932	-4.84101	1.292e-06	0.000332	ENSSSCG00000017251	SOX9
35.7314	-0.760663	0.276907	-2.747	0.0060143	0.090189	ENSSSCG00000005506	MEGF9
25.7204	-0.759583	0.230167	-3.30014	0.0009664	0.03036	ENSSSCG00000034347	TRIM56
3181.16	-0.748929	0.150764	-4.96757	6.78e-07	0.000188	ENSSSCG00000016974	MAP1B
60.8958	-0.742936	0.195938	-3.79169	0.0001496	0.010237	ENSSSCG00000005066	EXOC5
45.0656	-0.740503	0.246189	-3.00787	0.0026309	0.054042	ENSSSCG00000022233	GAD1
32.6616	-0.739005	0.22238	-3.32316	0.00089	0.029287	ENSSSCG00000004626	TMOD3
22.1468	-0.729038	0.228686	-3.18795	0.0014328	0.039787	ENSSSCG00000011859	HEG1
24.527	-0.728854	0.269094	-2.70855	0.0067578	0.095712	ENSSSCG00000010692	WDR11
100.662	-0.725098	0.251203	-2.8865	0.0038955	0.068796	ENSSSCG00000023661	GABRA1
27.119	-0.721339	0.238332	-3.02661	0.0024731	0.052775	ENSSSCG00000013393	SPON1
391.3	-0.714044	0.22665	-3.15042	0.0016304	0.042062	ENSSSCG00000011489	CADPS
40.1702	-0.707578	0.224666	-3.14946	0.0016357	0.042062	ENSSSCG00000011765	USP13
33.1949	-0.706164	0.206385	-3.42159	0.0006226	0.024064	ENSSSCG00000015136	UBASH3B
81.7856	-0.700653	0.192739	-3.63523	0.0002777	0.014498	ENSSSCG00000021802	ABHD17B
67.0319	-0.697115	0.215436	-3.23584	0.0012129	0.035681	ENSSSCG00000003645	UTP11
56.7185	-0.695751	0.167655	-4.1499	3.326e-05	0.003725	ENSSSCG00000005110	SYNE2
28.3952	-0.692546	0.204395	-3.38827	0.0007033	0.025838	ENSSSCG00000037207	NXPH1
40.1002	-0.686095	0.20431	-3.35811	0.0007848	0.027799	ENSSSCG00000015868	ARL6IP6
158.804	-0.679688	0.203789	-3.33526	0.0008522	0.028722	ENSSSCG00000017419	DNAJC7
21.327	-0.676097	0.224437	-3.01242	0.0025918	0.053602	ENSSSCG00000009215	ABCG2
25.0999	-0.673071	0.250519	-2.6867	0.0072161	0.09838	ENSSSCG00000003491	AKR7A2
38.0346	-0.671688	0.202296	-3.32033	0.0008991	0.029308	ENSSSCG00000016147	PIKFYVE
112.926	-0.669525	0.167917	-3.98724	6.685e-05	0.006066	ENSSSCG00000035836	NA
130.297	-0.667886	0.115923	-5.76145	8.339e-09	7.24e-06	ENSSSCG00000000406	PTGES3
59.0427	-0.654789	0.243985	-2.68373	0.0072806	0.098922	ENSSSCG00000003197	MED25
44.2513	-0.651759	0.225273	-2.8932	0.0038134	0.068063	ENSSSCG00000015485	SUCO
72.3617	-0.651637	0.187662	-3.47241	0.0005158	0.021923	ENSSSCG00000008989	CNOT6L
121.252	-0.64992	0.158962	-4.08852	4.341e-05	0.004567	ENSSSCG00000007465	B4GALT5
44.0362	-0.648682	0.165505	-3.91941	8.877e-05	0.007251	ENSSSCG00000015857	UGGT1
42.4651	-0.646556	0.237275	-2.72492	0.0064317	0.093421	ENSSSCG00000004113	STXBP5
38.1804	-0.643447	0.203112	-3.16794	0.0015352	0.041008	ENSSSCG00000013572	PNPLA6
106.733	-0.643201	0.146682	-4.385	1.16e-05	0.001734	ENSSSCG00000039157	CLASP1
78.3683	-0.640028	0.225751	-2.8351	0.0045811	0.075911	ENSSSCG00000013374	KCNC1
111.04	-0.639501	0.234859	-2.72292	0.0064708	0.093793	ENSSSCG00000022659	CLTC
89.5015	-0.631382	0.173298	-3.64333	0.0002691	0.014156	ENSSSCG00000009864	MED13L
107.806	-0.629104	0.181843	-3.45961	0.000541	0.022485	ENSSSCG00000032377	RALGAPA1
27.8415	-0.625966	0.202422	-3.09238	0.0019856	0.046733	ENSSSCG00000000665	RIMKLB
48.6581	-0.625361	0.188934	-3.30994	0.0009331	0.029856	ENSSSCG00000012400	SNX12
140.569	-0.619774	0.198556	-3.1214	0.0017999	0.044315	ENSSSCG00000029200	TRIM2
97.2798	-0.619335	0.175387	-3.53124	0.0004136	0.019273	ENSSSCG00000014146	RASA1
96.6414	-0.614048	0.120123	-5.11181	3.191e-07	0.000106	ENSSSCG00000038505	MSI2
189.21	-0.61028	0.156167	-3.90785	9.312e-05	0.007518	ENSSSCG00000008382	USP34
1197.23	-0.608337	0.182792	-3.32803	0.0008746	0.028973	ENSSSCG00000006160	STMN2
87.7656	-0.605061	0.150756	-4.01351	5.982e-05	0.005613	ENSSSCG00000033601	NA
60.5084	-0.60338	0.191027	-3.15862	0.0015852	0.041376	ENSSSCG00000032423	SPOCK1
307.227	-0.599821	0.155947	-3.84631	0.0001199	0.008952	ENSSSCG00000008943	SLC4A4
154.508	-0.597502	0.198364	-3.01215	0.002594	0.053602	ENSSSCG00000021315	NA
90.457	-0.592917	0.148625	-3.98934	6.626e-05	0.006066	ENSSSCG00000006346	ATF6
100.546	-0.590075	0.139124	-4.24136	2.222e-05	0.002857	ENSSSCG00000020702	SENP6
111.41	-0.589892	0.196371	-3.00398	0.0026648	0.054256	ENSSSCG00000011748	SLC7A14
29.2629	-0.588642	0.198667	-2.96296	0.003047	0.059367	ENSSSCG00000012314	SERAC1
28.4019	-0.58788	0.198392	-2.96323	0.0030443	0.059367	ENSSSCG00000014197	SLC25A46
33.0564	-0.585572	0.184137	-3.18008	0.0014723	0.040128	ENSSSCG00000005343	RNF38
118.118	-0.585304	0.140882	-4.15457	3.259e-05	0.003709	ENSSSCG00000011775	KLHL24
34.3472	-0.584279	0.214262	-2.72694	0.0063926	0.093339	ENSSSCG00000010465	TNKS2
95.2024	-0.582125	0.210911	-2.76004	0.0057794	0.088272	ENSSSCG00000006777	RHOC
79.8993	-0.579172	0.180408	-3.21036	0.0013257	0.037723	ENSSSCG00000005190	NFIB
49.8395	-0.576851	0.212051	-2.72034	0.0065214	0.094023	ENSSSCG00000000553	TM7SF3
34.8469	-0.576612	0.209324	-2.75464	0.0058756	0.089071	ENSSSCG00000003461	RSC1A1
66.8605	-0.572237	0.149918	-3.817	0.0001351	0.009872	ENSSSCG00000039469	DNAL1
57.7203	-0.569247	0.178681	-3.18582	0.0014434	0.039787	ENSSSCG00000038410	CPEB2
62.0726	-0.568019	0.188245	-3.01745	0.0025491	0.053309	ENSSSCG00000000900	VEZT
229.477	-0.567703	0.184777	-3.07237	0.0021237	0.048824	ENSSSCG00000009125	ANK2
75.0047	-0.566577	0.190207	-2.97873	0.0028944	0.057747	ENSSSCG00000006331	PBX1
62.1736	-0.566503	0.19489	-2.90678	0.0036517	0.066896	ENSSSCG00000026697	BLTP3B
116.045	-0.566372	0.199671	-2.83652	0.0045608	0.075823	ENSSSCG00000034191	SOX6
48.6005	-0.565386	0.185602	-3.04624	0.0023172	0.050913	ENSSSCG00000022454	NRBP1
95.838	-0.565258	0.210139	-2.68992	0.0071469	0.098087	ENSSSCG00000016379	HDLBP
108.7	-0.563449	0.128571	-4.38238	1.174e-05	0.001734	ENSSSCG00000015851	TNKS
28.7656	-0.562816	0.201847	-2.78832	0.0052981	0.083224	ENSSSCG00000004684	SPG11
166.927	-0.562545	0.174841	-3.21746	0.0012933	0.037259	ENSSSCG00000028922	GABRA2
92.1311	-0.562024	0.149554	-3.75799	0.0001713	0.010662	ENSSSCG00000008452	LRPPRC
810.745	-0.559812	0.0986084	-5.67712	1.37e-08	1.06e-05	ENSSSCG00000007692	YWHAG
79.7322	-0.55904	0.193573	-2.888	0.003877	0.068796	ENSSSCG00000024761	SNX13
58.3439	-0.55807	0.19752	-2.82538	0.0047224	0.07733	ENSSSCG00000030616	RESF1
63.1885	-0.557941	0.184799	-3.01917	0.0025347	0.053309	ENSSSCG00000017273	PSMD12
83.6334	-0.55567	0.18958	-2.93106	0.0033781	0.063908	ENSSSCG00000039769	SPIRE1
52.4609	-0.555449	0.206327	-2.69208	0.0071007	0.098012	ENSSSCG00000023409	TIA1
63.0301	-0.554713	0.160344	-3.45953	0.0005411	0.022485	ENSSSCG00000004505	SMAD2
35.5735	-0.554689	0.193238	-2.87051	0.0040982	0.070151	ENSSSCG00000009488	SLITRK5
101.815	-0.554516	0.181463	-3.05581	0.0022445	0.050108	ENSSSCG00000000808	SLC38A2
69.5129	-0.551361	0.188533	-2.92449	0.0034502	0.064919	ENSSSCG00000010513	LOC100627422
38.6357	-0.549513	0.19917	-2.75902	0.0057975	0.088272	ENSSSCG00000003580	EYA3
78.269	-0.544769	0.192416	-2.8312	0.0046373	0.076296	ENSSSCG00000038397	PTK2
50.5072	-0.542653	0.184236	-2.94542	0.0032252	0.062028	ENSSSCG00000030424	USP31
44.4534	-0.53874	0.16132	-3.33957	0.0008391	0.02867	ENSSSCG00000029352	CCNL1
75.214	-0.538289	0.14446	-3.72622	0.0001944	0.011153	ENSSSCG00000003807	DNAJC6
88.7319	-0.538149	0.144409	-3.72657	0.0001941	0.011153	ENSSSCG00000003687	EPB41L3
63.8628	-0.537798	0.167054	-3.21931	0.001285	0.037173	ENSSSCG00000015743	PTPN4
159.846	-0.536944	0.14931	-3.59617	0.0003229	0.016041	ENSSSCG00000035086	NA
83.518	-0.535779	0.184526	-2.90354	0.0036897	0.067095	ENSSSCG00000004661	MYEF2
204.539	-0.535574	0.133106	-4.02367	5.73e-05	0.00545	ENSSSCG00000015129	ARHGEF12
55.6219	-0.533171	0.172241	-3.09549	0.0019649	0.046733	ENSSSCG00000024131	MINDY2
73.1778	-0.532776	0.13832	-3.85177	0.0001173	0.00885	ENSSSCG00000014112	JMY
195.59	-0.525209	0.180396	-2.91142	0.0035979	0.066436	ENSSSCG00000009090	KIAA1109
78.7169	-0.524734	0.145482	-3.60685	0.0003099	0.015593	ENSSSCG00000022815	PYGB
245.505	-0.522912	0.127672	-4.09575	4.208e-05	0.004495	ENSSSCG00000015135	SORL1
30.9644	-0.522506	0.179695	-2.90775	0.0036404	0.066866	ENSSSCG00000040796	IPP
115.59	-0.514358	0.172878	-2.97527	0.0029273	0.058078	ENSSSCG00000006477	BCAN
198.193	-0.512244	0.149744	-3.4208	0.0006244	0.024064	ENSSSCG00000024373	TRIP12
222.163	-0.506361	0.129679	-3.90471	9.434e-05	0.007528	ENSSSCG00000037653	RAB5A
45.5419	-0.505814	0.184123	-2.74716	0.0060114	0.090189	ENSSSCG00000029594	WBP1L
3330.78	-0.505585	0.139728	-3.61835	0.0002965	0.015212	ENSSSCG00000016151	MAP2
35.1947	-0.503808	0.185724	-2.71267	0.0066744	0.095154	ENSSSCG00000011714	MED12L
498.827	0.501752	0.145324	3.45265	0.0005551	0.022538	ENSSSCG00000010281	PSAP
16248.8	0.5056	0.169286	2.98666	0.0028205	0.056926	ENSSSCG00000018087	MT-ND4
2124.32	0.50877	0.151422	3.35995	0.0007796	0.027799	ENSSSCG00000024305	MT3
45.7474	0.508875	0.185159	2.74832	0.0059901	0.090189	ENSSSCG00000004951	AAGAB
178.039	0.51199	0.146385	3.49756	0.0004695	0.020503	ENSSSCG00000000045	NDUFA6
249.07	0.512675	0.178403	2.87369	0.0040571	0.070071	ENSSSCG00000000978	MLC1
519.055	0.513315	0.129291	3.97022	7.181e-05	0.006232	ENSSSCG00000035904	RPL7A
492.64	0.513643	0.112164	4.57941	4.663e-06	0.001005	ENSSSCG00000009422	TSC22D1
36.6334	0.517385	0.191542	2.70115	0.0069099	0.096531	ENSSSCG00000010308	CHCHD1
92.6057	0.517555	0.188554	2.74486	0.0060537	0.090389	ENSSSCG00000009556	CUL4A
43.5233	0.517557	0.161184	3.21098	0.0013229	0.037723	ENSSSCG00000027689	SRM
80.5581	0.5198	0.155593	3.34077	0.0008355	0.02867	ENSSSCG00000013467	SGTA
105.017	0.522729	0.164689	3.17403	0.0015034	0.040774	ENSSSCG00000040037	MTSS2
106.937	0.525195	0.146632	3.58173	0.0003413	0.016457	ENSSSCG00000005753	CAMSAP1
66.891	0.529386	0.174945	3.02601	0.002478	0.052775	ENSSSCG00000009466	UCHL3
256.858	0.530249	0.170178	3.11585	0.0018342	0.044529	ENSSSCG00000021672	WBP2
118.016	0.533726	0.148582	3.59213	0.000328	0.016151	ENSSSCG00000024550	UQCR10
121.303	0.53503	0.16037	3.33622	0.0008493	0.028722	ENSSSCG00000015835	DUSP26
47.8035	0.5391	0.18768	2.87243	0.0040732	0.070151	ENSSSCG00000032919	ATG4B
400.502	0.539481	0.158541	3.40278	0.000667	0.024766	ENSSSCG00000008712	PPP2R2C
286.218	0.541277	0.129528	4.17883	2.93e-05	0.003508	ENSSSCG00000035811	RPL32
96.4973	0.543171	0.179872	3.01977	0.0025297	0.053309	ENSSSCG00000023380	ISCU
48.8091	0.546076	0.194948	2.80113	0.0050923	0.081466	ENSSSCG00000014881	CLNS1A
47.264	0.547047	0.166706	3.2815	0.0010326	0.032005	ENSSSCG00000014017	MGAT4B
126.552	0.547244	0.169864	3.22166	0.0012745	0.037063	ENSSSCG00000012847	TALDO1
98.2136	0.548492	0.125905	4.35641	1.322e-05	0.001821	ENSSSCG00000012850	DEAF1
941.3	0.548724	0.121933	4.5002	6.789e-06	0.00124	ENSSSCG00000034448	RPL13A
51.6646	0.55079	0.18976	2.90257	0.0037012	0.067095	ENSSSCG00000005528	NDUFA8
1977.26	0.550819	0.13357	4.12384	3.726e-05	0.004042	ENSSSCG00000014540	FTH1
634.58	0.552963	0.175223	3.15577	0.0016008	0.041471	ENSSSCG00000009146	RPL34
191.226	0.553323	0.137152	4.03436	5.475e-05	0.005354	ENSSSCG00000027072	ATP5IF1
88.8302	0.553601	0.16379	3.37995	0.000725	0.026217	ENSSSCG00000038888	C6H1orf122
239.78	0.55376	0.195574	2.83146	0.0046336	0.076296	ENSSSCG00000007348	SLC32A1
522.051	0.554461	0.187167	2.9624	0.0030526	0.059367	ENSSSCG00000037360	CST3
300.802	0.555661	0.181448	3.06238	0.0021959	0.049874	ENSSSCG00000027358	RPS17
82.6152	0.555792	0.156658	3.5478	0.0003885	0.018473	ENSSSCG00000031280	MRPL57
422.981	0.557713	0.140364	3.97333	7.087e-05	0.006229	ENSSSCG00000000374	NA
249.37	0.557761	0.178645	3.12218	0.0017952	0.044315	ENSSSCG00000026006	KLF13
288.589	0.559927	0.176805	3.16692	0.0015406	0.041008	ENSSSCG00000023903	ATP5ME
146.583	0.559975	0.181845	3.07941	0.0020741	0.048221	ENSSSCG00000016426	ACTR3B
1349.85	0.560421	0.0895954	6.25503	3.974e-10	6.9e-07	ENSSSCG00000035080	RPL23A
103.763	0.560922	0.109037	5.14432	2.685e-07	9.98e-05	ENSSSCG00000025532	CACNG7
7974.24	0.562592	0.15418	3.64893	0.0002633	0.013957	ENSSSCG00000018065	MT-ND1
122.924	0.564025	0.206399	2.73269	0.006282	0.092799	ENSSSCG00000029811	PLCL2
260.414	0.564284	0.126812	4.44977	8.596e-06	0.001421	ENSSSCG00000040273	RPL35A
74.2722	0.565432	0.192464	2.93786	0.0033048	0.062865	ENSSSCG00000015144	GRAMD1B
65.5323	0.567401	0.145779	3.89219	9.934e-05	0.007664	ENSSSCG00000035728	ANAPC11
189.223	0.568715	0.140701	4.04201	5.3e-05	0.005256	ENSSSCG00000038399	ATP5PF
46.2994	0.568983	0.209902	2.71071	0.006714	0.095523	ENSSSCG00000013435	MBD3
38.0375	0.570759	0.180817	3.15656	0.0015964	0.041471	ENSSSCG00000009176	LAMTOR3
28.778	0.570796	0.206306	2.76674	0.0056619	0.087239	ENSSSCG00000038895	DCTN6
90.6656	0.572352	0.175868	3.25443	0.0011362	0.034003	ENSSSCG00000038856	TRIM8
55.7192	0.572586	0.198806	2.88012	0.0039752	0.069173	ENSSSCG00000005738	RALGDS
119.876	0.572788	0.174682	3.27903	0.0010416	0.032143	ENSSSCG00000018092	MT-ND6
42.141	0.573149	0.173745	3.2988	0.000971	0.030368	ENSSSCG00000014819	ATG16L2
48.8404	0.574272	0.171916	3.34042	0.0008365	0.02867	ENSSSCG00000012902	CDK2AP2
215.337	0.575423	0.172647	3.33295	0.0008593	0.028728	ENSSSCG00000012042	ATP5PO
373.418	0.581824	0.127493	4.56359	5.029e-06	0.001027	ENSSSCG00000013046	COX8A
249.392	0.582669	0.130216	4.47464	7.654e-06	0.001329	ENSSSCG00000001502	RPS18
21.6313	0.583147	0.216409	2.69465	0.0070463	0.097845	ENSSSCG00000037536	SLC25A28
59.8796	0.5832	0.184483	3.16128	0.0015708	0.041346	ENSSSCG00000027325	TRNP1
23.8385	0.585431	0.209197	2.79847	0.0051345	0.081763	ENSSSCG00000033687	ATG101
763.114	0.5857	0.150838	3.88297	0.0001032	0.007873	ENSSSCG00000003042	RPS19
637.477	0.587136	0.114204	5.1411	2.731e-07	9.98e-05	ENSSSCG00000024260	RPL11
255.153	0.587796	0.156758	3.74971	0.000177	0.010782	ENSSSCG00000001382	DDR1
499.105	0.589463	0.115329	5.11112	3.203e-07	0.000106	ENSSSCG00000007524	ATP5F1E
729.151	0.589819	0.113324	5.20472	1.943e-07	8.43e-05	ENSSSCG00000036716	RPL37A
134.899	0.591299	0.214314	2.75904	0.0057972	0.088272	ENSSSCG00000032165	ATP5MK
46.2615	0.598248	0.21303	2.80828	0.0049807	0.080421	ENSSSCG00000026904	NFKBIB
62.1361	0.60131	0.1594	3.77234	0.0001617	0.010397	ENSSSCG00000033500	SNRPD2
198.641	0.603259	0.144248	4.18209	2.888e-05	0.003508	ENSSSCG00000008692	ADD1
122.04	0.603782	0.170476	3.54175	0.0003975	0.018647	ENSSSCG00000023665	FBXO25
308.043	0.60381	0.148726	4.05989	4.91e-05	0.005013	ENSSSCG00000014264	HINT1
14879.2	0.604747	0.15926	3.79724	0.0001463	0.010237	ENSSSCG00000018094	MT-CYB
297.512	0.614348	0.203725	3.01558	0.0025648	0.053317	ENSSSCG00000024285	DLG4
155.671	0.617039	0.169877	3.63226	0.0002809	0.014557	ENSSSCG00000032129	COX7B
72.9003	0.617273	0.193721	3.1864	0.0014405	0.039787	ENSSSCG00000034178	AIF1L
68.9365	0.621245	0.213472	2.9102	0.003612	0.06652	ENSSSCG00000022842	NA
8585.6	0.622077	0.159501	3.90015	9.613e-05	0.007585	ENSSSCG00000018078	MT-CO2
131.631	0.624159	0.204193	3.05671	0.0022378	0.050108	ENSSSCG00000030318	SDHC
26.4507	0.630088	0.232871	2.70574	0.0068153	0.095712	ENSSSCG00000034876	PET100
34.9846	0.631768	0.218837	2.88693	0.0038902	0.068796	ENSSSCG00000008569	HADHB
32.2593	0.633154	0.207811	3.04678	0.0023131	0.050913	ENSSSCG00000011409	NA
52.5567	0.633337	0.191893	3.30048	0.0009652	0.03036	ENSSSCG00000016982	BOD1
23.1703	0.633769	0.233	2.72004	0.0065273	0.094023	ENSSSCG00000035533	NA
25.2399	0.637779	0.213509	2.98712	0.0028161	0.056926	ENSSSCG00000033167	SLC7A6OS
19.4046	0.638043	0.229475	2.78045	0.0054283	0.084694	ENSSSCG00000012969	FIBP
39.0259	0.639947	0.195464	3.27399	0.0010604	0.032577	ENSSSCG00000038882	C3H16orf91
1716.05	0.643725	0.113871	5.65311	1.576e-08	1.09e-05	ENSSSCG00000008170	RPL31
45.1308	0.644887	0.205079	3.14458	0.0016632	0.0423	ENSSSCG00000029212	GDE1
43.5031	0.649113	0.207829	3.12331	0.0017883	0.044315	ENSSSCG00000002374	DLST
40.4974	0.6503	0.190247	3.41818	0.0006304	0.024064	ENSSSCG00000003136	CYTH2
985.97	0.651945	0.148576	4.38797	1.144e-05	0.001734	ENSSSCG00000038989	NA
21.145	0.653661	0.240531	2.71757	0.0065764	0.094338	ENSSSCG00000034479	RITA1
67.5444	0.655022	0.187267	3.4978	0.0004691	0.020503	ENSSSCG00000033586	DBNDD2
47.804	0.655423	0.205025	3.19679	0.0013897	0.039221	ENSSSCG00000006324	ALDH9A1
36.9821	0.658202	0.208224	3.16103	0.0015721	0.041346	ENSSSCG00000010032	PISD
28.957	0.668817	0.236371	2.82952	0.0046617	0.076517	ENSSSCG00000024693	MRPL17
711.971	0.669385	0.20388	3.28323	0.0010263	0.031952	ENSSSCG00000016267	ITM2C
78.8275	0.675318	0.1524	4.43121	9.371e-06	0.001511	ENSSSCG00000029989	MED28
64.3158	0.67838	0.220321	3.07905	0.0020766	0.048221	ENSSSCG00000036129	RNF114
78.8055	0.678717	0.221585	3.063	0.0021913	0.049874	ENSSSCG00000012427	LOC100624650
345.184	0.679114	0.239702	2.83316	0.004609	0.076191	ENSSSCG00000036115	PPP3R1
49.4529	0.681142	0.18467	3.68844	0.0002256	0.012433	ENSSSCG00000039618	COX20
46.6572	0.681859	0.217615	3.13333	0.0017284	0.043637	ENSSSCG00000038918	CTSF
18.3418	0.689582	0.24051	2.86716	0.0041417	0.070653	ENSSSCG00000040086	YTHDF1
23.4318	0.690204	0.255068	2.70596	0.0068107	0.095712	ENSSSCG00000014073	HEXB
42.8844	0.693113	0.256426	2.70298	0.0068722	0.096196	ENSSSCG00000024837	SYT12
69.1202	0.693669	0.187384	3.70185	0.000214	0.012081	ENSSSCG00000003485	RCC2
67.9151	0.693872	0.164369	4.22143	2.428e-05	0.00301	ENSSSCG00000023272	ILK
75.1506	0.696651	0.199907	3.48487	0.0004924	0.021102	ENSSSCG00000038307	POLE4
123.532	0.696666	0.225154	3.09418	0.0019736	0.046733	ENSSSCG00000014852	ARRB1
383.982	0.697272	0.223722	3.11669	0.001829	0.044529	ENSSSCG00000006618	CELF3
21.1613	0.69816	0.226533	3.08194	0.0020566	0.048221	ENSSSCG00000040698	PRR7
171.323	0.698212	0.160364	4.35392	1.337e-05	0.001821	ENSSSCG00000039265	COX6A1
372.442	0.700923	0.184374	3.80163	0.0001437	0.010237	ENSSSCG00000012238	TSPAN7
51.0989	0.702075	0.261032	2.68961	0.0071535	0.098087	ENSSSCG00000017297	CYB561
52.0581	0.702539	0.250328	2.80648	0.0050087	0.080498	ENSSSCG00000000760	LRTM2
20.7643	0.709086	0.244519	2.89993	0.0037325	0.067486	ENSSSCG00000025187	TMEM126A
66.0727	0.714328	0.209025	3.41743	0.0006321	0.024064	ENSSSCG00000035555	BTBD6
112.454	0.722274	0.165592	4.36176	1.29e-05	0.001821	ENSSSCG00000005959	CYRIB
25312	0.724494	0.194893	3.7174	0.0002013	0.011455	ENSSSCG00000018081	MT-ATP6
44.9169	0.725091	0.196502	3.68999	0.0002243	0.012433	ENSSSCG00000000087	TAB1
115.27	0.729116	0.271428	2.68622	0.0072265	0.09838	ENSSSCG00000033691	RAB26
589.758	0.734386	0.122293	6.00513	1.912e-09	2.21e-06	ENSSSCG00000018033	UBB
41.1121	0.740335	0.21567	3.43271	0.0005976	0.023717	ENSSSCG00000032090	PDCD6
52.5369	0.746875	0.274955	2.71635	0.0066006	0.09449	ENSSSCG00000037209	TLNRD1
20.4205	0.746926	0.251587	2.96886	0.002989	0.059125	ENSSSCG00000022289	PCDH1
374.006	0.750386	0.219164	3.42386	0.0006174	0.024064	ENSSSCG00000029388	PDE2A
43.7214	0.751099	0.217202	3.45807	0.0005441	0.022485	ENSSSCG00000020701	TTC9
72.1271	0.751309	0.244441	3.07358	0.002115	0.048787	ENSSSCG00000024578	PHLDB1
30.4913	0.755824	0.253679	2.97945	0.0028877	0.057747	ENSSSCG00000006370	TSTD1
76.1415	0.756678	0.233606	3.23912	0.001199	0.035423	ENSSSCG00000006756	NA
26.603	0.758914	0.254721	2.97939	0.0028883	0.057747	ENSSSCG00000012984	SCYL1
1127.7	0.762269	0.15076	5.05616	4.278e-07	0.000135	ENSSSCG00000034617	RPS27A
51.0819	0.76384	0.187964	4.06376	4.829e-05	0.005004	ENSSSCG00000033027	CIAO2B
37.6217	0.767663	0.202626	3.78858	0.0001515	0.010237	ENSSSCG00000036711	UBE2D2
19.2456	0.772339	0.286467	2.69608	0.007016	0.097816	ENSSSCG00000040313	PSKH1
607.685	0.772906	0.12476	6.19513	5.824e-10	8.09e-07	ENSSSCG00000022545	CALM3
30.0642	0.78021	0.239846	3.25296	0.0011421	0.034033	ENSSSCG00000009826	TCTN1
154.653	0.782445	0.166612	4.69623	2.65e-06	0.000613	ENSSSCG00000025403	NA
100.406	0.782849	0.249338	3.13971	0.0016911	0.042852	ENSSSCG00000037150	NA
993.079	0.787406	0.121414	6.4853	8.855e-11	2.05e-07	ENSSSCG00000013597	RPS28
123.202	0.788283	0.284943	2.76646	0.0056668	0.087239	ENSSSCG00000025192	NA
45.2689	0.788436	0.208272	3.78561	0.0001533	0.010237	ENSSSCG00000037251	AAMDC
23.2112	0.789567	0.290427	2.71864	0.0065551	0.094228	ENSSSCG00000008835	RASL11B
142.554	0.794884	0.153442	5.18035	2.215e-07	9.05e-05	ENSSSCG00000015384	TOMM7
126.254	0.795641	0.266603	2.98436	0.0028417	0.057188	ENSSSCG00000002449	NDUFB1
32.8728	0.80493	0.205003	3.92644	8.621e-05	0.007142	ENSSSCG00000035082	PHF5A
19.5108	0.80867	0.260027	3.10995	0.0018712	0.044954	ENSSSCG00000016734	CCM2
389.347	0.811272	0.171963	4.71772	2.385e-06	0.000571	ENSSSCG00000031088	RPS7
86.7289	0.811881	0.2174	3.7345	0.0001881	0.011076	ENSSSCG00000024316	COX5A
748.834	0.814266	0.161484	5.04241	4.597e-07	0.000139	ENSSSCG00000038507	RPS29
20.7452	0.814803	0.278353	2.92723	0.00342	0.064524	ENSSSCG00000031810	NGRN
31.4465	0.836778	0.219749	3.80787	0.0001402	0.010137	ENSSSCG00000037792	COX7A1
33.8801	0.837953	0.221694	3.77977	0.000157	0.010284	ENSSSCG00000016214	STK16
142.449	0.849809	0.241683	3.51621	0.0004378	0.019914	ENSSSCG00000022029	RAP1GAP
29.9051	0.854681	0.248973	3.43283	0.0005973	0.023717	ENSSSCG00000038626	ZNF513
56.0784	0.85551	0.242968	3.52108	0.0004298	0.019762	ENSSSCG00000023277	NA
265.942	0.85869	0.172571	4.97587	6.496e-07	0.000188	ENSSSCG00000035768	RPS15A
70.5392	0.859587	0.207823	4.13616	3.532e-05	0.003892	ENSSSCG00000023599	TIMM8B
202.995	0.859649	0.187372	4.58792	4.477e-06	0.001003	ENSSSCG00000002696	VAT1L
20.1718	0.867415	0.29485	2.94189	0.0032622	0.062568	ENSSSCG00000000110	PLA2G6
31.1377	0.867488	0.273469	3.17217	0.0015131	0.040876	ENSSSCG00000040782	NA
21.5915	0.87275	0.261889	3.33252	0.0008606	0.028728	ENSSSCG00000009879	TPCN1
82.4199	0.873627	0.177381	4.92515	8.429e-07	0.000225	ENSSSCG00000007308	ROMO1
11571.4	0.880976	0.217607	4.04847	5.155e-05	0.005188	ENSSSCG00000018084	MT-ND3
20.1269	0.883028	0.251547	3.51039	0.0004475	0.019914	ENSSSCG00000003971	SCMH1
119.486	0.883697	0.164651	5.36708	8.002e-08	3.97e-05	ENSSSCG00000034190	NA
65.144	0.901529	0.259706	3.47135	0.0005179	0.021923	ENSSSCG00000031913	NDUFB4
31.5374	0.912621	0.20617	4.42655	9.575e-06	0.001511	ENSSSCG00000017492	ORMDL3
334.446	0.917793	0.159267	5.76261	8.282e-09	7.24e-06	ENSSSCG00000021825	RPS21
19.975	0.92573	0.284414	3.25487	0.0011344	0.034003	ENSSSCG00000025589	SMIM26
39.9769	0.925894	0.297557	3.11165	0.0018604	0.04485	ENSSSCG00000007130	SYNDIG1
23.8734	0.938392	0.235438	3.98573	6.727e-05	0.006066	ENSSSCG00000006561	SLC39A1
29.6218	0.951609	0.218793	4.34937	1.365e-05	0.001823	ENSSSCG00000027538	TMEM258
71.5322	0.953177	0.17173	5.55043	2.85e-08	1.8e-05	ENSSSCG00000004575	NA
25.4012	0.971306	0.25601	3.79402	0.0001482	0.010237	ENSSSCG00000013110	TMEM109
338.669	0.972419	0.128644	7.55901	4.061e-14	2.82e-10	ENSSSCG00000014133	RPS23
32.6272	1.01084	0.279464	3.61705	0.000298	0.015212	ENSSSCG00000013836	WIZ
54.1232	1.04369	0.265847	3.92589	8.641e-05	0.007142	ENSSSCG00000017218	CDR2L
23.1973	1.05615	0.293721	3.59576	0.0003234	0.016041	ENSSSCG00000008166	CREG2
106.636	1.06691	0.398409	2.67792	0.0074081	0.099873	ENSSSCG00000027617	SYNPR
19.4529	1.0745	0.387269	2.77455	0.0055279	0.085858	ENSSSCG00000004540	ONECUT2
37.3155	1.0871	0.381601	2.84879	0.0043886	0.073777	ENSSSCG00000015048	DRD2
123.049	1.18972	0.215295	5.52602	3.276e-08	1.9e-05	ENSSSCG00000031838	RPS27
27.0906	1.20346	0.322562	3.73095	0.0001908	0.01113	ENSSSCG00000035854	RAB11FIP3
132.681	1.27014	0.190984	6.65048	2.921e-11	1.01e-07	ENSSSCG00000030849	RPL39
24.2052	1.40002	0.434486	3.22223	0.001272	0.037063	ENSSSCG00000035520	NA
