# Supplementary material for: The forgotten variable? Does the euthanasia method and sample storage condition influence an organisms transcriptome – a gene expression analysis on multiple tissues in pigs
Source: BMC Genomics. 2023 Dec 14;24:769. doi: 10.1186/s12864-023-09794-4 (PMC10720124; doi:10.1186/s12864-023-09794-4)
Supplement: Supplementary file 4 — Additional file 4: Table S2. Detailed summary of samples used in the study, with RNA quality parameters as well as complete information of sequence alignment. [file 12864_2023_9794_MOESM4_ESM.xlsx]

## Sheet: Sheet1
Table S4: List of differentially expressed genes ((LFC>= |0.5|, padj <= 0.1), detected on comparison of storage methods (RL vs LN2) in liver tissues
baseMean	log2FoldChange	lfcSE	stat	pvalue	padj	ensembl_gene	gene_symbol
2.71298	4.11865	1.04302	3.94878	7.85e-05	0.024379	ENSSSCG00000027553	LOC110255185
2.70746	3.40729	0.898054	3.79408	0.000148	0.03158	ENSSSCG00000028871	LOC396867
14.3448	2.97197	0.639936	4.64417	3.41e-06	0.004123	ENSSSCG00000029879	LTF
5.37586	2.95569	0.701493	4.21342	2.52e-05	0.012426	ENSSSCG00000000599	DERA
4.33354	2.8285	0.768654	3.6798	0.000233	0.043711	ENSSSCG00000034903	NA
3.32945	2.65512	0.77792	3.4131	0.000642	0.067769	ENSSSCG00000016903	GZMA
8.08169	2.58192	0.600437	4.30007	1.71e-05	0.010309	ENSSSCG00000006567	CRTC2
10.317	2.54505	0.441707	5.76184	8.32e-09	4.05e-05	ENSSSCG00000013101	NA
6.12103	2.33595	0.634674	3.68054	0.000233	0.043711	ENSSSCG00000022258	NA
5.31468	2.21611	0.680839	3.25496	0.001134	0.092086	ENSSSCG00000033998	SLC43A3
49.3663	2.21352	0.458249	4.83039	1.36e-06	0.001851	ENSSSCG00000032857	S100A12
9.85515	2.06929	0.603862	3.42676	0.000611	0.065728	ENSSSCG00000011349	LOC110256441
28.6999	1.96157	0.481285	4.07568	4.59e-05	0.018178	ENSSSCG00000006590	S100A8
4.44939	1.92944	0.569033	3.39073	0.000697	0.069374	ENSSSCG00000012102	TBL1X
8.64049	1.87281	0.419428	4.46514	8e-06	0.007171	ENSSSCG00000037579	PPBP
5.07202	1.86178	0.546187	3.40869	0.000653	0.068213	ENSSSCG00000002898	LIN37
8.94573	1.80892	0.398841	4.53544	5.75e-06	0.005679	ENSSSCG00000026851	RMC1
10.8279	1.71266	0.471912	3.62919	0.000284	0.046724	ENSSSCG00000031441	GRAMD4
12.1548	1.69419	0.431952	3.92217	8.78e-05	0.025098	ENSSSCG00000008207	RPIA
7.86489	1.61715	0.496717	3.25567	0.001131	0.092086	ENSSSCG00000000120	ANKRD54
5.90385	1.59831	0.453436	3.52488	0.000424	0.054815	ENSSSCG00000007854	DCUN1D3
9.34201	1.59075	0.465479	3.41744	0.000632	0.067353	ENSSSCG00000034860	HSCB
8.69741	1.58271	0.451385	3.50633	0.000454	0.056021	ENSSSCG00000032731	NDST1
19.6795	1.54467	0.390415	3.95649	7.61e-05	0.024379	ENSSSCG00000003600	TINAGL1
6.08388	1.51338	0.462739	3.27049	0.001074	0.091413	ENSSSCG00000033735	PERM1
5.90092	1.51178	0.423814	3.56709	0.000361	0.051465	ENSSSCG00000004954	C1H15orf61
20.7131	1.48999	0.444531	3.35184	0.000803	0.075776	ENSSSCG00000011910	NA
33.329	1.44447	0.407837	3.54179	0.000397	0.052673	ENSSSCG00000015973	ATP5MC3
35.4535	1.42963	0.28504	5.01555	5.29e-07	0.001149	ENSSSCG00000039952	ZFAND3
38.6585	1.38295	0.350811	3.94215	8.08e-05	0.024379	ENSSSCG00000039013	NOTUM
8.23021	1.33458	0.393455	3.39194	0.000694	0.069374	ENSSSCG00000009531	TEX30
9.88	1.31293	0.369947	3.54897	0.000387	0.05189	ENSSSCG00000025992	ENPP3
14.8157	1.30627	0.366026	3.56879	0.000359	0.051465	ENSSSCG00000002812	KIFC3
24.4432	1.30101	0.339285	3.83456	0.000126	0.029087	ENSSSCG00000007749	MRPS17
21.6777	1.28353	0.312291	4.11004	3.96e-05	0.016792	ENSSSCG00000037767	TSFM
33.9878	1.2337	0.346113	3.56445	0.000365	0.051465	ENSSSCG00000003098	PPP5C
19.057	1.22771	0.345744	3.55094	0.000384	0.05189	ENSSSCG00000021873	CRABP1
53.2483	1.21787	0.284413	4.28203	1.85e-05	0.010593	ENSSSCG00000010330	PPIF
13.0106	1.21364	0.31769	3.82019	0.000133	0.029684	ENSSSCG00000000951	CSRP2
106.201	1.20878	0.235089	5.14181	2.72e-07	0.000739	ENSSSCG00000039514	ID3
31.5377	1.17796	0.272802	4.318	1.57e-05	0.010065	ENSSSCG00000013001	MRPL49
85.1861	1.15001	0.280046	4.10649	4.02e-05	0.016792	ENSSSCG00000007737	TPST1
46.3094	1.13835	0.262081	4.3435	1.4e-05	0.009525	ENSSSCG00000016990	ATP6V0E1
42.4058	1.13754	0.258749	4.39631	1.1e-05	0.008425	ENSSSCG00000015019	POU2AF3
174.753	1.13677	0.289231	3.93031	8.48e-05	0.024919	ENSSSCG00000031838	RPS27
39.4883	1.10863	0.274276	4.04202	5.3e-05	0.019859	ENSSSCG00000010523	HOGA1
30.0543	1.1085	0.286223	3.87286	0.000108	0.027834	ENSSSCG00000017024	CCNG1
50.4057	1.08476	0.290613	3.73265	0.000189	0.0396	ENSSSCG00000006561	SLC39A1
268.437	1.06685	0.294143	3.62697	0.000287	0.046724	ENSSSCG00000002452	LGMN
27.711	1.05846	0.306405	3.45446	0.000551	0.061792	ENSSSCG00000001757	SKIC8
20.8902	1.04635	0.322935	3.24012	0.001195	0.095478	ENSSSCG00000032330	THY1
606.778	1.04417	0.315825	3.30617	0.000946	0.084256	ENSSSCG00000016519	AKR1D1
24.9867	1.04149	0.313596	3.32111	0.000897	0.081884	ENSSSCG00000038401	TRAM2
66.3875	1.02108	0.300738	3.39525	0.000686	0.069374	ENSSSCG00000011764	NDUFB5
25.9195	1.01812	0.294966	3.45164	0.000557	0.061792	ENSSSCG00000024019	GTF2H5
106.362	1.01242	0.177251	5.7118	1.12e-08	4.05e-05	ENSSSCG00000009974	EWSR1
31.6926	1.00093	0.272635	3.6713	0.000241	0.043711	ENSSSCG00000007763	BCKDK
23.056	0.995162	0.289454	3.43807	0.000586	0.063674	ENSSSCG00000011550	CAMK1
40.3507	0.994857	0.258482	3.84884	0.000119	0.028604	ENSSSCG00000010293	OIT3
22.8413	0.983784	0.289451	3.39879	0.000677	0.069374	ENSSSCG00000039309	YIPF5
132.439	0.980697	0.223676	4.38445	1.16e-05	0.008425	ENSSSCG00000033734	NA
42.7429	0.979186	0.198601	4.93041	8.21e-07	0.001486	ENSSSCG00000007864	GPRC5B
59.3185	0.978962	0.2753	3.55598	0.000377	0.051819	ENSSSCG00000010537	GOT1
109.856	0.963687	0.242176	3.97928	6.91e-05	0.023476	ENSSSCG00000017492	ORMDL3
98.4229	0.959788	0.25968	3.69604	0.000219	0.043711	ENSSSCG00000024313	NDUFA4
18.8515	0.956249	0.265833	3.59718	0.000322	0.048557	ENSSSCG00000004192	CCN2
138.798	0.951955	0.286919	3.31785	0.000907	0.082155	ENSSSCG00000035434	NA
203.319	0.946129	0.205536	4.60322	4.16e-06	0.004521	ENSSSCG00000039007	CLEC4G
47.1982	0.945755	0.246037	3.84395	0.000121	0.028604	ENSSSCG00000003477	NECAP2
28.3127	0.94407	0.292993	3.22215	0.001272	0.098767	ENSSSCG00000031536	MYCT1
68.3132	0.943392	0.293595	3.21324	0.001312	0.099747	ENSSSCG00000027357	CSTB
155.471	0.941918	0.193916	4.85734	1.19e-06	0.001847	ENSSSCG00000032580	MGST1
33.936	0.93547	0.269032	3.47717	0.000507	0.059818	ENSSSCG00000006482	MEF2D
63.3997	0.913978	0.215717	4.23693	2.27e-05	0.011727	ENSSSCG00000033036	ZC3H7B
37.8485	0.910574	0.247437	3.68003	0.000233	0.043711	ENSSSCG00000012920	CORO1B
20.647	0.907547	0.26193	3.46484	0.000531	0.060694	ENSSSCG00000040608	AKR1B1
120.807	0.907371	0.229574	3.95241	7.74e-05	0.024379	ENSSSCG00000037081	NA
57.8062	0.907277	0.25911	3.50151	0.000463	0.056021	ENSSSCG00000035628	CCDC115
132.061	0.884735	0.244697	3.61564	0.0003	0.047232	ENSSSCG00000009772	TMED2
25.1133	0.882021	0.26995	3.26735	0.001086	0.091413	ENSSSCG00000002459	NA
32.3764	0.879633	0.250533	3.51105	0.000446	0.056021	ENSSSCG00000005717	UCK1
108.612	0.869152	0.24065	3.61168	0.000304	0.047232	ENSSSCG00000007669	GNB2
72.8521	0.857979	0.266059	3.22477	0.001261	0.098573	ENSSSCG00000012238	TSPAN7
29.7647	0.837474	0.246331	3.39979	0.000674	0.069374	ENSSSCG00000010743	BCCIP
107.255	0.83145	0.258728	3.21361	0.001311	0.099747	ENSSSCG00000014361	CYSTM1
67.6138	0.826506	0.205983	4.0125	6.01e-05	0.021063	ENSSSCG00000039139	AKT1
90.3868	0.824391	0.229994	3.5844	0.000338	0.050299	ENSSSCG00000002449	NDUFB1
54.1992	0.815612	0.241674	3.37484	0.000739	0.071669	ENSSSCG00000032544	MTA1
37.5465	0.811431	0.252106	3.21861	0.001288	0.099287	ENSSSCG00000004058	EZR
69.6857	0.811341	0.228167	3.55591	0.000377	0.051819	ENSSSCG00000002366	NPC2
65.0814	0.782011	0.232649	3.36134	0.000776	0.073946	ENSSSCG00000039745	HMOX1
41.2282	0.780528	0.221096	3.53026	0.000415	0.05436	ENSSSCG00000007307	NFS1
86.1815	0.776482	0.182721	4.24955	2.14e-05	0.01164	ENSSSCG00000006308	CREG1
43.8927	0.774173	0.190173	4.07089	4.68e-05	0.018178	ENSSSCG00000014073	HEXB
108.911	0.76727	0.233337	3.28826	0.001008	0.087648	ENSSSCG00000030125	SELENOF
71.4872	0.744921	0.214576	3.47159	0.000517	0.059818	ENSSSCG00000006350	FCGR2B
89.9869	0.733221	0.224723	3.26277	0.001103	0.09153	ENSSSCG00000010795	NDUFAB1
67.014	0.727933	0.187825	3.8756	0.000106	0.027834	ENSSSCG00000014924	CTSC
180.631	0.725937	0.187229	3.87727	0.000106	0.027834	ENSSSCG00000003691	LOC733637
304.635	0.718683	0.178316	4.0304	5.57e-05	0.020172	ENSSSCG00000021867	HPN
256.627	0.67555	0.192806	3.50377	0.000459	0.056021	ENSSSCG00000027157	SLC40A1
75.2919	0.638695	0.197534	3.23335	0.001223	0.097057	ENSSSCG00000017957	EIF4A1
168.303	0.634978	0.166255	3.81929	0.000134	0.029684	ENSSSCG00000014305	SAR1B
77.0697	0.619252	0.166318	3.72331	0.000197	0.04032	ENSSSCG00000022545	CALM3
90.2202	0.599903	0.184323	3.25463	0.001135	0.092086	ENSSSCG00000009256	ANTXR2
49.5914	0.590418	0.171198	3.44874	0.000563	0.061828	ENSSSCG00000017877	ANKFY1
961.27	0.586004	0.16162	3.62581	0.000288	0.046724	ENSSSCG00000012119	TMSB4X
280.281	0.553554	0.165719	3.34032	0.000837	0.077731	ENSSSCG00000033727	NA
315.714	0.538829	0.165984	3.24627	0.001169	0.094131	ENSSSCG00000013460	OAZ1
176.636	0.520669	0.158189	3.29144	0.000997	0.087648	ENSSSCG00000038628	SKP1
198.501	0.519031	0.154945	3.34977	0.000809	0.075776	ENSSSCG00000035945	FDX1
140.504	0.488174	0.136906	3.56576	0.000363	0.051465	ENSSSCG00000036592	SRSF2
362.376	0.477689	0.131591	3.6301	0.000283	0.046724	ENSSSCG00000039460	RPL28
248.588	-0.44305	0.133081	-3.32915	0.000871	0.080231	ENSSSCG00000013392	COPB1
5981.02	-0.46511	0.13397	-3.47176	0.000517	0.059818	ENSSSCG00000008595	APOB
173.531	-0.48135	0.147415	-3.26531	0.001093	0.091413	ENSSSCG00000025087	ASPH
69.422	-0.5258	0.160624	-3.27349	0.001062	0.091413	ENSSSCG00000009898	GCN1
1180.39	-0.52717	0.11846	-4.45024	8.58e-06	0.007171	ENSSSCG00000013906	KXD1
132.207	-0.53963	0.147211	-3.66569	0.000247	0.043947	ENSSSCG00000012365	MSN
236.622	-0.56986	0.162781	-3.50077	0.000464	0.056021	ENSSSCG00000000697	CHD4
52.9547	-0.58953	0.17919	-3.28996	0.001002	0.087648	ENSSSCG00000010468	CPEB3
139.012	-0.59337	0.178976	-3.31534	0.000915	0.082211	ENSSSCG00000013314	QSER1
94.1839	-0.6719	0.184394	-3.64385	0.000269	0.046724	ENSSSCG00000002372	YLPM1
148.562	-0.67712	0.175929	-3.8488	0.000119	0.028604	ENSSSCG00000037653	RAB5A
47.7068	-0.68519	0.203377	-3.36908	0.000754	0.072537	ENSSSCG00000028228	XPO1
93.9912	-0.70095	0.170532	-4.11038	3.95e-05	0.016792	ENSSSCG00000000406	PTGES3
46.2553	-0.73414	0.216643	-3.38873	0.000702	0.069374	ENSSSCG00000001475	SLC39A7
46.049	-0.75153	0.232768	-3.22866	0.001244	0.097948	ENSSSCG00000013144	NA
101.127	-0.75274	0.182069	-4.13434	3.56e-05	0.016792	ENSSSCG00000009047	SMARCA5
153.14	-0.76787	0.201595	-3.80897	0.00014	0.030332	ENSSSCG00000005997	COL14A1
44.7992	-0.83145	0.230013	-3.61479	0.000301	0.047232	ENSSSCG00000000136	CSF2RB
27.6039	-0.85579	0.222088	-3.8534	0.000116	0.028604	ENSSSCG00000000927	TMTC3
26.4326	-1.01397	0.281825	-3.59788	0.000321	0.048557	ENSSSCG00000005097	SNAPC1
27.5937	-1.05762	0.291537	-3.62773	0.000286	0.046724	ENSSSCG00000009938	UNG
9.51529	-1.3045	0.372138	-3.50542	0.000456	0.056021	ENSSSCG00000014203	MCC
49.5832	-1.35908	0.389459	-3.48967	0.000484	0.057758	ENSSSCG00000030420	GLG1
10.7589	-1.44947	0.419922	-3.45175	0.000557	0.061792	ENSSSCG00000021851	NA
8.96471	-1.46427	0.397689	-3.68194	0.000231	0.043711	ENSSSCG00000016032	TFPI
85.3379	-1.52719	0.266803	-5.72403	1.04e-08	4.05e-05	ENSSSCG00000007160	DDRGK1
8.07214	-1.59559	0.409177	-3.89951	9.64e-05	0.02686	ENSSSCG00000031592	ZNF462
7.40947	-1.61788	0.440682	-3.67131	0.000241	0.043711	ENSSSCG00000000972	TUBGCP6
5.66822	-1.76961	0.541667	-3.26698	0.001087	0.091413	ENSSSCG00000035900	NA
4.56317	-1.97375	0.584524	-3.37669	0.000734	0.071669	ENSSSCG00000027530	TAF12
