# Supplementary material for: The forgotten variable? Does the euthanasia method and sample storage condition influence an organisms transcriptome – a gene expression analysis on multiple tissues in pigs
Source: BMC Genomics. 2023 Dec 14;24:769. doi: 10.1186/s12864-023-09794-4 (PMC10720124; doi:10.1186/s12864-023-09794-4)
Supplement: Supplementary file 5 — Additional file 5: Table S3. List of differentially expressed genes ((LFC>= |0.5 - 2.0|, padj <= 0.1), detected on comparison of storage methods (RL vs LN2) in hypothalamus tissues. [file 12864_2023_9794_MOESM5_ESM.xlsx]

## Sheet: Sheet1
Table S5: Overview of samples selected for Quantseq Analysis - Samples were grouped by combining the factors euthanasia method and storage Condition
	Euthanasia Method:Storage Condition				Total
Tissue Types	Anoxia:RL	Anoxia:LN2	T61:RL	T61:LN2
Liver	4	4	4	4	16
Lungs	4	4	4	3	15
Hypothalamus	4	4	4	4	16
Pituitary	6	-	6	-	12
Total	18	12	18	11	59
